# Supplementary material for: Fast long-term denudation rate of steep alpine headwalls inferred from cosmogenic 36Cl depth profiles
Source: Sci Rep. 2019 Jul 30;9:11023. doi: 10.1038/s41598-019-46969-0 (PMC6667707; doi:10.1038/s41598-019-46969-0)
Supplement: Supplementary file 2 — Supplementary Dataset [file 41598_2019_46969_MOESM2_ESM.zip]

Archive with 2,551 entries (2,530 files):
- S5 Apparent surface exposure ages/
- S5 Apparent surface exposure ages/Input_E0_Rev.xlsx
- S5 Apparent surface exposure ages/Input_E120_Rev.xlsx
- S5 Apparent surface exposure ages/Results_E0_Rev.xlsx
- S5 Apparent surface exposure ages/Results_E120_Rev.xlsx
- S6 Monte Carlo input & results/
- S6 Monte Carlo input & results/EM02_mod_Rev3_20_full.html
- S6 Monte Carlo input & results/EM02_mod_Rev3_20_full_images/
- S6 Monte Carlo input & results/EM02_mod_Rev3_20_full_images/filelist.xml
- S6 Monte Carlo input & results/EM02_mod_Rev3_20_full_images/IMG0000_401433437.PNG
- S6 Monte Carlo input & results/EM02_mod_Rev3_20_full_images/IMG0000_401433515.PNG
- S6 Monte Carlo input & results/EM02_mod_Rev3_20_full_images/IMG0004_401433406.PNG
- S6 Monte Carlo input & results/EM02_mod_Rev3_20_full_images/IMG0006_401433406.PNG
- S6 Monte Carlo input & results/EM02_mod_Rev3_20_full_images/IMG0008_401433406.PNG
- S6 Monte Carlo input & results/EM02_mod_Rev3_20_full_images/IMG0010_401433421.PNG
- S6 Monte Carlo input & results/EM02_mod_Rev3_20_full_images/IMG0012_401433421.PNG
- S6 Monte Carlo input & results/EM02_mod_Rev3_20_full_images/IMG0014_401433421.PNG
- S6 Monte Carlo input & results/EM02_mod_Rev3_20_full_images/IMG0016_401433421.PNG
- S6 Monte Carlo input & results/EM02_mod_Rev3_20_full_images/IMG0018_401433421.PNG
- S6 Monte Carlo input & results/EM02_mod_Rev3_20_full_images/IMG0020_401433421.PNG
- S6 Monte Carlo input & results/EM02_mod_Rev3_20_full_images/IMG0022_401433421.PNG
- S6 Monte Carlo input & results/EM02_mod_Rev3_20_full_images/IMG0024_401433421.PNG
- S6 Monte Carlo input & results/EM02_mod_Rev3_20_full_images/IMG0026_401433421.PNG
- S6 Monte Carlo input & results/EM02_mod_Rev3_20_full_images/IMG0028_401433421.PNG
- S6 Monte Carlo input & results/EM02_mod_Rev3_20_full_images/IMG0030_401433421.PNG
- S6 Monte Carlo input & results/EM02_mod_Rev3_20_full_images/IMG0031_401433437.PNG
- S6 Monte Carlo input & results/EM02_mod_Rev3_20_full_images/IMG0032_401433437.PNG
- S6 Monte Carlo input & results/EM02_mod_Rev3_20_full_images/IMG0033_401433437.PNG
- S6 Monte Carlo input & results/EM02_mod_Rev3_20_full_images/IMG0034_401433437.PNG
- S6 Monte Carlo input & results/EM02_mod_Rev3_20_full_images/IMG0035_401433437.PNG
- S6 Monte Carlo input & results/EM02_mod_Rev3_20_full_images/IMG0036_401433437.PNG
- S6 Monte Carlo input & results/EM02_mod_Rev3_20_full_images/IMG0037_401433437.PNG
- S6 Monte Carlo input & results/EM02_mod_Rev3_20_full_images/IMG0038_401433437.PNG
- S6 Monte Carlo input & results/EM02_mod_Rev3_20_full_images/IMG0039_401433437.PNG
- S6 Monte Carlo input & results/EM02_mod_Rev3_20_full_images/IMG0040_401433453.PNG
- S6 Monte Carlo input & results/EM02_mod_Rev3_20_full_images/IMG0041_401433453.PNG
- S6 Monte Carlo input & results/EM02_mod_Rev3_20_full_images/IMG0042_401433453.PNG
- S6 Monte Carlo input & results/EM02_mod_Rev3_20_full_images/IMG0043_401433453.PNG
- S6 Monte Carlo input & results/EM02_mod_Rev3_20_full_images/IMG0044_401433453.PNG
- S6 Monte Carlo input & results/EM02_mod_Rev3_20_full_images/IMG0045_401433453.PNG
- S6 Monte Carlo input & results/EM02_mod_Rev3_20_full_images/IMG0046_401433453.PNG
- S6 Monte Carlo input & results/EM02_mod_Rev3_20_full_images/IMG0047_401433453.PNG
- S6 Monte Carlo input & results/EM02_mod_Rev3_20_full_images/IMG0048_401433453.PNG
- S6 Monte Carlo input & results/EM02_mod_Rev3_20_full_images/IMG0049_401433453.PNG
- S6 Monte Carlo input & results/EM02_mod_Rev3_20_full_images/IMG0050_401433468.PNG
- S6 Monte Carlo input & results/EM02_mod_Rev3_20_full_images/IMG0051_401433468.PNG
- S6 Monte Carlo input & results/EM02_mod_Rev3_20_full_images/IMG0052_401433468.PNG
- S6 Monte Carlo input & results/EM02_mod_Rev3_20_full_images/IMG0053_401433468.PNG
- S6 Monte Carlo input & results/EM02_mod_Rev3_20_full_images/IMG0054_401433468.PNG
- S6 Monte Carlo input & results/EM02_mod_Rev3_20_full_images/IMG0055_401433468.PNG
- S6 Monte Carlo input & results/EM02_mod_Rev3_20_full_images/IMG0056_401433468.PNG
- S6 Monte Carlo input & results/EM02_mod_Rev3_20_full_images/IMG0057_401433468.PNG
- S6 Monte Carlo input & results/EM02_mod_Rev3_20_full_images/IMG0058_401433484.PNG
- S6 Monte Carlo input & results/EM02_mod_Rev3_20_full_images/IMG0059_401433484.PNG
- S6 Monte Carlo input & results/EM02_mod_Rev3_20_full_images/IMG0060_401433484.PNG
- S6 Monte Carlo input & results/EM02_mod_Rev3_20_full_images/IMG0061_401433484.PNG
- S6 Monte Carlo input & results/EM02_mod_Rev3_20_full_images/IMG0062_401433484.PNG
- S6 Monte Carlo input & results/EM02_mod_Rev3_20_full_images/IMG0063_401433484.PNG
- S6 Monte Carlo input & results/EM02_mod_Rev3_20_full_images/IMG0064_401433484.PNG
- S6 Monte Carlo input & results/EM02_mod_Rev3_20_full_images/IMG0065_401433500.PNG
- S6 Monte Carlo input & results/EM02_mod_Rev3_20_full_images/IMG0066_401433500.PNG
- S6 Monte Carlo input & results/EM02_mod_Rev3_20_full_images/IMG0067_401433500.PNG
- S6 Monte Carlo input & results/EM02_mod_Rev3_20_full_images/IMG0068_401433500.PNG
- S6 Monte Carlo input & results/EM02_mod_Rev3_20_full_images/IMG0069_401433500.PNG
- S6 Monte Carlo input & results/EM02_mod_Rev3_20_full_images/IMG0070_401433500.PNG
- S6 Monte Carlo input & results/EM02_mod_Rev3_20_full_images/IMG0071_401433500.PNG
- S6 Monte Carlo input & results/EM02_mod_Rev3_20_full_images/IMG0072_401433500.PNG
- S6 Monte Carlo input & results/EM02_mod_Rev3_20_full_images/IMG0074_401433515.PNG
- S6 Monte Carlo input & results/EM02_mod_Rev3_20_full_images/IMG0076_401433515.PNG
- S6 Monte Carlo input & results/EM02_mod_Rev3_20_full_images/IMG0078_401433515.PNG
- S6 Monte Carlo input & results/EM02_mod_Rev3_20_full_images/IMG0080_401433515.PNG
- S6 Monte Carlo input & results/EM02_mod_Rev3_20_full_images/IMG0081_401433515.PNG
- S6 Monte Carlo input & results/EM02_mod_Rev3_20_full_images/IMG0082_401433515.PNG
- S6 Monte Carlo input & results/EM02_mod_Rev3_20_full_images/IMG0083_401433515.PNG
- S6 Monte Carlo input & results/EM02_mod_Rev3_20_full_images/IMG0085_401433515.PNG
- S6 Monte Carlo input & results/EM02_mod_Rev3_20_full_images/IMG0087_401433515.PNG
- S6 Monte Carlo input & results/EM02_mod_Rev3_20_full_images/IMG0089_401433531.PNG
- S6 Monte Carlo input & results/EM02_mod_Rev3_20_full_images/IMG0091_401433531.PNG
- S6 Monte Carlo input & results/EM02_mod_Rev3_20_full_images/IMG0093_401433531.PNG
- S6 Monte Carlo input & results/EM02_mod_Rev3_20_full_images/IMG0095_401433531.PNG
- S6 Monte Carlo input & results/EM02_mod_Rev3_20_full_images/IMG0097_401433531.PNG
- S6 Monte Carlo input & results/EM02_mod_Rev3_20_full_images/IMG0099_401433531.PNG
- S6 Monte Carlo input & results/EM02_mod_Rev3_20_full_images/IMG0101_401433531.PNG
- S6 Monte Carlo input & results/EM02_mod_Rev3_20_full_images/IMG0102_401433531.PNG
- S6 Monte Carlo input & results/EM02_mod_Rev3_20_full_images/IMG0103_401433531.PNG
- S6 Monte Carlo input & results/EM02_mod_Rev3_20_full_images/IMG0104_401433531.PNG
- S6 Monte Carlo input & results/EM02_mod_Rev3_20_full_images/IMG0105_401433546.PNG
- S6 Monte Carlo input & results/EM02_mod_Rev3_20_full_images/IMG0106_401433546.PNG
- S6 Monte Carlo input & results/EM02_mod_Rev3_20_full_images/IMG0107_401433546.PNG
- S6 Monte Carlo input & results/EM02_mod_Rev3_20_full_images/IMG0108_401433546.PNG
- S6 Monte Carlo input & results/EM02_mod_Rev3_20_full_images/IMG0109_401433546.PNG
- S6 Monte Carlo input & results/EM02_mod_Rev3_20_full_images/IMG0110_401433546.PNG
- S6 Monte Carlo input & results/EM02_mod_Rev3_20_full_images/IMG0111_401433546.PNG
- S6 Monte Carlo input & results/EM02_mod_Rev3_20_full_images/IMG0112_401433562.PNG
- S6 Monte Carlo input & results/EM02_mod_Rev3_20_full_images/IMG0113_401433562.PNG
- S6 Monte Carlo input & results/EM02_mod_Rev3_20_full_images/IMG0114_401433562.PNG
- S6 Monte Carlo input & results/EM02_mod_Rev3_20_full_images/IMG0115_401433562.PNG
- S6 Monte Carlo input & results/EM02_mod_Rev3_20_full_images/IMG0116_401433562.PNG
- S6 Monte Carlo input & results/EM02_mod_Rev3_20_full_images/IMG0117_401433562.PNG
- S6 Monte Carlo input & results/EM02_mod_Rev3_20_full_images/IMG0118_401433562.PNG
- S6 Monte Carlo input & results/EM02_mod_Rev3_20_full_images/IMG0119_401433562.PNG
- S6 Monte Carlo input & results/EM02_mod_Rev3_20_full_images/IMG0120_401433562.PNG
- S6 Monte Carlo input & results/EM02_mod_Rev3_20_full_images/IMG0121_401433562.PNG
- S6 Monte Carlo input & results/EM02_mod_Rev3_20_full_images/IMG0124_401433578.PNG
- S6 Monte Carlo input & results/EM02_mod_Rev3_20_full_images/IMG0126_401433578.PNG
- S6 Monte Carlo input & results/EM02_mod_Rev3_20_full_images/IMG0128_401433578.PNG
- S6 Monte Carlo input & results/EM02_mod_Rev3_20_full_images/IMG0129_401433578.PNG
- S6 Monte Carlo input & results/EM02_mod_Rev3_20_full_images/IMG0130_401433578.PNG
- S6 Monte Carlo input & results/EM02_mod_Rev3_20_full_images/IMG0131_401433578.PNG
- S6 Monte Carlo input & results/EM02_mod_Rev3_20_full_images/IMG0132_401433578.PNG
- S6 Monte Carlo input & results/EM02_mod_Rev3_20_full_images/IMG0133_401433578.PNG
- S6 Monte Carlo input & results/EM02_mod_Rev3_20_full_images/IMG0134_401433578.PNG
- S6 Monte Carlo input & results/EM02_mod_Rev3_20_full_images/IMG0135_401433578.PNG
- S6 Monte Carlo input & results/EM02_mod_Rev3_20_full_images/IMG0136_401433593.PNG
- S6 Monte Carlo input & results/EM02_mod_Rev3_20_full_images/IMG0137_401433593.PNG
- S6 Monte Carlo input & results/EM02_mod_Rev3_20_full_images/IMG0138_401433593.PNG
- S6 Monte Carlo input & results/EM02_mod_Rev3_20_full_images/IMG0139_401433593.PNG
- S6 Monte Carlo input & results/EM02_mod_Rev3_20_full_images/IMG0140_401433593.PNG
- S6 Monte Carlo input & results/EM02_mod_Rev3_20_full_images/IMG0141_401433593.PNG
- S6 Monte Carlo input & results/EM02_mod_Rev3_20_full_images/IMG0142_401433593.PNG
- S6 Monte Carlo input & results/EM02_mod_Rev3_20_full_images/IMG0143_401433593.PNG
- S6 Monte Carlo input & results/EM02_mod_Rev3_20_full_images/IMG0144_401433609.PNG
- S6 Monte Carlo input & results/EM02_mod_Rev3_20_full_images/IMG0145_401433609.PNG
- S6 Monte Carlo input & results/EM02_mod_Rev3_20_full_images/IMG0146_401433609.PNG
- S6 Monte Carlo input & results/EM02_mod_Rev3_20_full_images/IMG0147_401433609.PNG
- S6 Monte Carlo input & results/EM02_mod_Rev3_20_full_images/IMG0148_401433609.PNG
- S6 Monte Carlo input & results/EM02_mod_Rev3_20_full_images/IMG0149_401433609.PNG
- S6 Monte Carlo input & results/EM02_mod_Rev3_20_full_images/IMG0150_401433609.PNG
- S6 Monte Carlo input & results/EM02_mod_Rev3_20_full_images/IMG0151_401433609.PNG
- S6 Monte Carlo input & results/EM02_mod_Rev3_20_full_images/IMG0152_401433625.PNG
- S6 Monte Carlo input & results/EM02_mod_Rev3_20_full_images/IMG0153_401433625.PNG
- S6 Monte Carlo input & results/EM02_mod_Rev3_20_full_images/IMG0154_401433625.PNG
- S6 Monte Carlo input & results/EM02_mod_Rev3_20_full_images/IMG0155_401433625.PNG
- S6 Monte Carlo input & results/EM02_mod_Rev3_20_full_images/IMG0156_401433625.PNG
- S6 Monte Carlo input & results/EM02_mod_Rev3_20_full_images/IMG0157_401433625.PNG
- S6 Monte Carlo input & results/EM02_mod_Rev3_20_full_images/IMG0158_401433625.PNG
- S6 Monte Carlo input & results/EM02_mod_Rev3_20_full_images/IMG0159_401433625.PNG
- S6 Monte Carlo input & results/EM02_mod_Rev3_20_full_images/IMG0160_401433640.PNG
- S6 Monte Carlo input & results/EM02_mod_Rev3_20_full_images/IMG0161_401433640.PNG
- S6 Monte Carlo input & results/EM02_mod_Rev3_20_full_images/IMG0162_401433640.PNG
- S6 Monte Carlo input & results/EM02_mod_Rev3_20_full_images/IMG0163_401433640.PNG
- S6 Monte Carlo input & results/EM02_mod_Rev3_20_full_images/IMG0164_401433640.PNG
- S6 Monte Carlo input & results/EM02_mod_Rev3_20_full_images/IMG0165_401433640.PNG
- S6 Monte Carlo input & results/EM02_mod_Rev3_20_full_images/IMG0166_401433640.PNG
- S6 Monte Carlo input & results/EM02_mod_Rev3_20_full_images/IMG0167_401433640.PNG
- S6 Monte Carlo input & results/EM02_mod_Rev3_20_full_images/IMG0168_401433640.PNG
- S6 Monte Carlo input & results/EM02_mod_Rev3_20_full_images/IMG0169_401433640.PNG
- S6 Monte Carlo input & results/EM02_mod_Rev3_20_full_images/IMG0170_401433656.PNG
- S6 Monte Carlo input & results/EM02_mod_Rev3_20_full_images/IMG0171_401433656.PNG
- S6 Monte Carlo input & results/EM02_mod_Rev3_20_full_images/IMG0172_401433656.PNG
- S6 Monte Carlo input & results/EM02_mod_Rev3_20_full_images/IMG0173_401433656.PNG
- S6 Monte Carlo input & results/EM02_mod_Rev3_20_full_images/IMG0174_401433656.PNG
- S6 Monte Carlo input & results/EM02_mod_Rev3_20_full_images/IMG0175_401433656.PNG
- S6 Monte Carlo input & results/EM02_mod_Rev3_20_full_images/IMG0176_401433656.PNG
- S6 Monte Carlo input & results/EM02_mod_Rev3_20_full_images/IMG0177_401433656.PNG
- S6 Monte Carlo input & results/EM02_mod_Rev3_20_full_images/IMG0178_401433656.PNG
- S6 Monte Carlo input & results/EM02_mod_Rev3_20_full_images/IMG0179_401433671.PNG
- S6 Monte Carlo input & results/EM02_mod_Rev3_20_full_images/IMG0180_401433671.PNG
- S6 Monte Carlo input & results/EM02_mod_Rev3_20_full_images/IMG0181_401433671.PNG
- S6 Monte Carlo input & results/EM02_mod_Rev3_20_full_images/IMG0182_401433671.PNG
- S6 Monte Carlo input & results/EM02_mod_Rev3_20_full_images/IMG0183_401433671.PNG
- S6 Monte Carlo input & results/EM02_mod_Rev3_20_full_images/IMG0184_401433671.PNG
- S6 Monte Carlo input & results/EM02_mod_Rev3_20_full_images/IMG0185_401433671.PNG
- S6 Monte Carlo input & results/EM02_mod_Rev3_20_full_images/IMG0186_401433671.PNG
- S6 Monte Carlo input & results/EM02_mod_Rev3_20_full_images/IMG0187_401433671.PNG
- S6 Monte Carlo input & results/EM02_mod_Rev3_20_full_images/IMG0188_401433687.PNG
- S6 Monte Carlo input & results/EM02_mod_Rev3_20_full_images/IMG0189_401433687.PNG
- S6 Monte Carlo input & results/EM02_mod_Rev3_20_full_images/IMG0190_401433687.PNG
- S6 Monte Carlo input & results/EM02_mod_Rev3_20_full_images/IMG0191_401433687.PNG
- S6 Monte Carlo input & results/EM02_mod_Rev3_20_full_images/IMG0192_401433687.PNG
- S6 Monte Carlo input & results/EM02_mod_Rev3_20_full_images/IMG0193_401433687.PNG
- S6 Monte Carlo input & results/EM02_mod_Rev3_20_full_images/IMG0194_401433687.PNG
- S6 Monte Carlo input & results/EM02_mod_Rev3_20_full_images/IMG0195_401433687.PNG
- S6 Monte Carlo input & results/EM02_mod_Rev3_20_full_images/IMG0196_401433687.PNG
- S6 Monte Carlo input & results/EM02_mod_Rev3_20_full_images/IMG0197_401433687.PNG
- S6 Monte Carlo input & results/EM02_mod_Rev3_20_full_images/IMG0199_401433703.PNG
- S6 Monte Carlo input & results/EM02_mod_Rev3_20_full_images/IMG0201_401433703.PNG
- S6 Monte Carlo input & results/EM02_mod_Rev3_20_full_images/IMG0202_401433703.PNG
- S6 Monte Carlo input & results/EM02_mod_Rev3_20_full_images/IMG0203_401433703.PNG
- S6 Monte Carlo input & results/EM02_mod_Rev3_20_full_images/IMG0205_401433703.PNG
- S6 Monte Carlo input & results/EM02_mod_Rev3_20_full_images/IMG0206_401433703.PNG
- S6 Monte Carlo input & results/EM02_mod_Rev3_20_full_images/IMG0208_401433703.PNG
- S6 Monte Carlo input & results/EM02_mod_Rev3_20_full_images/IMG0210_401433703.PNG
- S6 Monte Carlo input & results/EM02_mod_Rev3_20_full_images/IMG0212_401433703.PNG
- S6 Monte Carlo input & results/EM02_mod_Rev3_20_full_images/IMG0214_401433718.PNG
- S6 Monte Carlo input & results/EM02_mod_Rev3_20_full_images/IMG0216_401433718.PNG
- S6 Monte Carlo input & results/EM02_mod_Rev3_20_full_images/IMG0218_401433718.PNG
- S6 Monte Carlo input & results/EM02_mod_Rev3_20_full_images/IMG0220_401433718.PNG
- S6 Monte Carlo input & results/EM02_mod_Rev3_20_full_images/IMG0222_401433718.PNG
- S6 Monte Carlo input & results/EM02_mod_Rev3_20_full_images/IMG0224_401433718.PNG
- S6 Monte Carlo input & results/EM02_mod_Rev3_20_full_images/IMG0226_401433718.PNG
- S6 Monte Carlo input & results/EM02_mod_Rev3_20_full_images/IMG0228_401433734.PNG
- S6 Monte Carlo input & results/EM02_mod_Rev3_20_full_images/IMG0230_401433734.PNG
- S6 Monte Carlo input & results/EM02_mod_Rev3_20_full_images/IMG0232_401433734.PNG
- S6 Monte Carlo input & results/EM02_mod_Rev3_20_full_images/IMG0234_401433734.PNG
- S6 Monte Carlo input & results/EM02_mod_Rev3_20_full_images/IMG0236_401433734.PNG
- S6 Monte Carlo input & results/EM02_mod_Rev3_20_full_images/IMG0238_401433734.PNG
- S6 Monte Carlo input & results/EM02_mod_Rev3_20_full_images/IMG0240_401433734.PNG
- S6 Monte Carlo input & results/EM02_mod_Rev3_20_full_images/IMG0242_401433734.PNG
- S6 Monte Carlo input & results/EM02_mod_Rev3_20_full_images/IMG0244_401433734.PNG
- S6 Monte Carlo input & results/EM02_mod_Rev3_20_full_images/IMG0246_401433750.PNG
- S6 Monte Carlo input & results/EM02_mod_Rev3_20_full_images/IMG0247_401433750.PNG
- S6 Monte Carlo input & results/EM02_mod_Rev3_20_full_images/IMG0248_401433750.PNG
- S6 Monte Carlo input & results/EM02_mod_Rev3_20_full_images/IMG0249_401433750.PNG
- S6 Monte Carlo input & results/EM02_mod_Rev3_20_full_images/IMG0250_401433750.PNG
- S6 Monte Carlo input & results/EM02_mod_Rev3_20_full_images/IMG0251_401433750.PNG
- S6 Monte Carlo input & results/EM02_mod_Rev3_20_full_images/IMG0252_401433750.PNG
- S6 Monte Carlo input & results/EM02_mod_Rev3_20_full_images/IMG0253_401433750.PNG
- S6 Monte Carlo input & results/EM02_mod_Rev3_20_full_images/IMG0254_401433765.PNG
- S6 Monte Carlo input & results/EM02_mod_Rev3_20_full_images/IMG0255_401433765.PNG
- S6 Monte Carlo input & results/EM02_mod_Rev3_20_full_images/IMG0256_401433765.PNG
- S6 Monte Carlo input & results/EM02_mod_Rev3_20_full_images/IMG0257_401433765.PNG
- S6 Monte Carlo input & results/EM02_mod_Rev3_20_full_images/IMG0258_401433765.PNG
- S6 Monte Carlo input & results/EM02_mod_Rev3_20_full_images/IMG0259_401433765.PNG
- S6 Monte Carlo input & results/EM02_mod_Rev3_20_full_images/IMG0260_401433765.PNG
- S6 Monte Carlo input & results/EM02_mod_Rev3_20_full_images/IMG0261_401433765.PNG
- S6 Monte Carlo input & results/EM02_mod_Rev3_20_full_images/IMG0262_401433765.PNG
- S6 Monte Carlo input & results/EM02_mod_Rev3_20_full_images/IMG0263_401433765.PNG
- S6 Monte Carlo input & results/EM02_mod_Rev3_20_full_images/IMG0264_401433765.PNG
- S6 Monte Carlo input & results/EM02_mod_Rev3_20_full_images/IMG0265_401433781.PNG
- S6 Monte Carlo input & results/EM02_mod_Rev3_20_full_images/IMG0266_401433781.PNG
- S6 Monte Carlo input & results/EM02_mod_Rev3_20_full_images/IMG0267_401433781.PNG
- S6 Monte Carlo input & results/EM02_mod_Rev3_20_full_images/IMG0268_401433781.PNG
- S6 Monte Carlo input & results/EM02_mod_Rev3_20_full_images/IMG0269_401433781.PNG
- S6 Monte Carlo input & results/EM02_mod_Rev3_20_full_images/IMG0270_401433781.PNG
- S6 Monte Carlo input & results/EM02_mod_Rev3_20_full_images/IMG0271_401433781.PNG
- S6 Monte Carlo input & results/EM02_mod_Rev3_20_full_images/IMG0273_401433781.PNG
- S6 Monte Carlo input & results/EM02_mod_Rev3_20_full_images/IMG0274_401433781.PNG
- S6 Monte Carlo input & results/EM02_mod_Rev3_20_full_images/IMG0275_401433796.PNG
- S6 Monte Carlo input & results/EM02_mod_Rev3_20_full_images/IMG0276_401433796.PNG
- S6 Monte Carlo input & results/EM02_mod_Rev3_20_full_images/IMG0277_401433796.PNG
- S6 Monte Carlo input & results/EM02_mod_Rev3_20_full_images/IMG0278_401433796.PNG
- S6 Monte Carlo input & results/EM02_mod_Rev3_20_full_images/IMG0279_401433796.PNG
- S6 Monte Carlo input & results/EM02_mod_Rev3_20_full_images/IMG0280_401433796.PNG
- S6 Monte Carlo input & results/EM02_mod_Rev3_20_full_images/IMG0281_401433796.PNG
- S6 Monte Carlo input & results/EM02_mod_Rev3_20_full_images/IMG0282_401433796.PNG
- S6 Monte Carlo input & results/EM02_mod_Rev3_20_full_images/IMG0283_401433796.PNG
- S6 Monte Carlo input & results/EM02_mod_Rev3_20_full_images/IMG0284_401433796.PNG
- S6 Monte Carlo input & results/EM02_mod_Rev3_20_full_images/IMG0285_401433812.PNG
- S6 Monte Carlo input & results/EM02_mod_Rev3_20_full_images/IMG0286_401433812.PNG
- S6 Monte Carlo input & results/EM02_mod_Rev3_20_full_images/IMG0287_401433812.PNG
- S6 Monte Carlo input & results/EM02_mod_Rev3_20_full_images/IMG0292_401433812.PNG
- S6 Monte Carlo input & results/EM02_mod_Rev3_20_full_images/IMG0293_401433812.PNG
- S6 Monte Carlo input & results/EM02_mod_Rev3_20_full_images/IMG0294_401433812.PNG
- S6 Monte Carlo input & results/EM02_mod_Rev3_20_full_images/IMG0296_401433812.PNG
- S6 Monte Carlo input & results/EM02_mod_Rev3_20_full_images/IMG0298_401433812.PNG
- S6 Monte Carlo input & results/EM02_mod_Rev3_20_full_images/IMG0300_401433812.PNG
- S6 Monte Carlo input & results/EM02_mod_Rev3_20_full_images/IMG0302_401433828.PNG
- S6 Monte Carlo input & results/EM02_mod_Rev3_20_full_images/IMG0304_401433828.PNG
- S6 Monte Carlo input & results/EM02_mod_Rev3_20_full_images/IMG0306_401433828.PNG
- S6 Monte Carlo input & results/EM02_mod_Rev3_20_full_images/IMG0308_401433828.PNG
- S6 Monte Carlo input & results/EM02_mod_Rev3_20_full_images/IMG0310_401433828.PNG
- S6 Monte Carlo input & results/EM02_mod_Rev3_20_full_images/IMG0312_401433828.PNG
- S6 Monte Carlo input & results/EM02_mod_Rev3_20_full_images/IMG0314_401433828.PNG
- S6 Monte Carlo input & results/EM02_mod_Rev3_20_full_images/IMG0316_401433828.PNG
- S6 Monte Carlo input & results/EM02_mod_Rev3_20_full_images/IMG0317_401433828.PNG
- S6 Monte Carlo input & results/EM02_mod_Rev3_20_full_images/IMG0318_401433843.PNG
- S6 Monte Carlo input & results/EM02_mod_Rev3_20_full_images/IMG0319_401433843.PNG
- S6 Monte Carlo input & results/EM02_mod_Rev3_20_full_images/IMG0320_401433843.PNG
- S6 Monte Carlo input & results/EM02_mod_Rev3_20_full_images/IMG0321_401433843.PNG
- S6 Monte Carlo input & results/EM02_mod_Rev3_20_full_images/IMG0322_401433843.PNG
- S6 Monte Carlo input & results/EM02_mod_Rev3_20_full_images/IMG0323_401433843.PNG
- S6 Monte Carlo input & results/EM02_mod_Rev3_20_full_images/IMG0324_401433843.PNG
- S6 Monte Carlo input & results/EM02_mod_Rev3_20_full_images/IMG0325_401433843.PNG
- S6 Monte Carlo input & results/EM02_mod_Rev3_20_full_images/IMG0326_401433859.PNG
- S6 Monte Carlo input & results/EM02_mod_Rev3_20_full_images/IMG0327_401433859.PNG
- S6 Monte Carlo input & results/EM02_mod_Rev3_20_full_images/IMG0328_401433859.PNG
- S6 Monte Carlo input & results/EM02_mod_Rev3_20_full_images/IMG0329_401433859.PNG
- S6 Monte Carlo input & results/EM02_mod_Rev3_20_full_images/IMG0330_401433859.PNG
- S6 Monte Carlo input & results/EM02_mod_Rev3_20_full_images/IMG0331_401433859.PNG
- S6 Monte Carlo input & results/EM02_mod_Rev3_20_full_images/IMG0332_401433859.PNG
- S6 Monte Carlo input & results/EM02_mod_Rev3_20_full_images/IMG0333_401433859.PNG
- S6 Monte Carlo input & results/EM02_mod_Rev3_20_full_images/IMG0335_401433859.PNG
- S6 Monte Carlo input & results/EM02_mod_Rev3_20_full_images/IMG0341_401433875.PNG
- S6 Monte Carlo input & results/EM02_mod_Rev3_20_full_images/IMG0343_401433875.PNG
- S6 Monte Carlo input & results/EM02_mod_Rev3_20_full_images/IMG0345_401433875.PNG
- S6 Monte Carlo input & results/EM02_mod_Rev3_20_full_images/IMG0347_401433875.PNG
- S6 Monte Carlo input & results/EM02_mod_Rev3_20_full_images/IMG0349_401433875.PNG
- S6 Monte Carlo input & results/EM02_mod_Rev3_20_full_images/IMG0351_401433875.PNG
- S6 Monte Carlo input & results/EM02_mod_Rev3_20_full_images/IMG0353_401433875.PNG
- S6 Monte Carlo input & results/EM02_mod_Rev3_20_full_images/IMG0355_401433875.PNG
- S6 Monte Carlo input & results/EM02_mod_Rev3_20_full_images/IMG0357_401433890.PNG
- S6 Monte Carlo input & results/EM02_mod_Rev3_20_full_images/IMG0359_401433890.PNG
- S6 Monte Carlo input & results/EM02_mod_Rev3_20_full_images/IMG0361_401433890.PNG
- S6 Monte Carlo input & results/EM02_mod_Rev3_20_full_images/IMG0363_401433890.PNG
- S6 Monte Carlo input & results/EM02_mod_Rev3_20_full_images/IMG0365_401433890.PNG
- S6 Monte Carlo input & results/EM02_mod_Rev3_20_full_images/IMG0366_401433890.PNG
- S6 Monte Carlo input & results/EM02_mod_Rev3_20_full_images/IMG0367_401433890.PNG
- S6 Monte Carlo input & results/EM02_mod_Rev3_20_full_images/IMG0368_401433890.PNG
- S6 Monte Carlo input & results/EM02_mod_Rev3_20_full_images/IMG0369_401433890.PNG
- S6 Monte Carlo input & results/EM02_mod_Rev3_20_full_images/IMG0370_401433890.PNG
- S6 Monte Carlo input & results/EM02_mod_Rev3_20_full_images/IMG0371_401433906.PNG
- S6 Monte Carlo input & results/EM02_mod_Rev3_20_full_images/IMG0372_401433906.PNG
- S6 Monte Carlo input & results/EM02_mod_Rev3_20_full_images/IMG0373_401433906.PNG
- S6 Monte Carlo input & results/EM02_mod_Rev3_20_full_images/IMG0374_401433906.PNG
- S6 Monte Carlo input & results/EM02_mod_Rev3_20_full_images/IMG0375_401433906.PNG
- S6 Monte Carlo input & results/EM02_mod_Rev3_20_full_images/IMG0376_401433906.PNG
- S6 Monte Carlo input & results/EM02_mod_Rev3_20_full_images/IMG0377_401433906.PNG
- S6 Monte Carlo input & results/EM02_mod_Rev3_20_full_images/IMG0378_401433906.PNG
- S6 Monte Carlo input & results/EM02_mod_Rev3_20_full_images/IMG0379_401433906.PNG
[truncated: 2,251 more entries]
