# Supplementary material for: Fast long-term denudation rate of steep alpine headwalls inferred from cosmogenic 36Cl depth profiles
Source: Sci Rep. 2019 Jul 30;9:11023. doi: 10.1038/s41598-019-46969-0 (PMC6667707; doi:10.1038/s41598-019-46969-0)
Supplement: Supplementary file 2 — Supplementary Dataset [file 41598_2019_46969_MOESM2_ESM.zip › S5 Apparent surface exposure ages/Input_E0_Rev.xlsx]

## Sheet: 20190520114524CDT-MmOW_inputs
Sample Name	Scaling(Select One)	Latitude	Longitude	Elevation	Pressure (calculated from elevation)	Atmospheric Pressure or Elevation(Select One)	Sample Thickness	Bulk Density	Shielding Factor	Erosion Rate	Conc. 36Cl	Attenuation length	Depth to Top of Sample	Year Collected	Water Content in Pores	Mineral Separation(Select One)	Bulk Rock SiO2	Bulk Rock TiO2	Bulk Rock Al2O3	Bulk Rock Fe2O3	Bulk Rock MnO	Bulk Rock MgO	Bulk Rock CaO	Bulk Rock Na2O	Bulk Rock K2O	Bulk Rock P2O5	Analytical Water	Bulk Rock CO2	Bulk Rock Cl	Bulk Rock B	Bulk Rock Sm	Bulk Rock Gd	Bulk Rock U	Bulk Rock Th	Bulk Rock Cr	Bulk Rock Li	Target K2O	Target CaO	Target TiO2	Target Fe2O3	Target Cl	Latitude Uncertainty	Longitude Uncertainty	Elevation Uncertainty	Pressure Uncertainty	Sample Thickness Uncertainty	Bulk Density Uncertainty	Shielding Factor Uncertainty	Erosion-Rate Uncertainty
		decimal degrees	decimal degrees	meters	hPa	(Select One of the Following)	cm	g/cm^3	unitless	mm/kyr	Atoms/g of sample	g/cm^2	g/cm^2	Year A.D.	Volume Fraction	(Select One of the Following)	oxide weight %	oxide weight %	oxide weight %	oxide weight %	oxide weight %	oxide weight %	oxide weight %	oxide weight %	oxide weight %	oxide weight %	weight %	oxide weight %	ppm	ppm	ppm	ppm	ppm	ppm	ppm	ppm	weight %	weight %	weight %	weight %	ppm	decimal degrees	decimal degrees	meters	hPa	cm	g/cm^3	unitless	mm/kyr
EM-01-1	ST	46.5725	8.01075	3100	693.886	Elevation	10	2.68	0.6438	0	47267	90	0	2017	0.023	No	1.2	0.005	0.4	0.11	0.01	0.48	52.33	0.05	0.12	0.05	0	41.59	6.37	5	0.8	0.6	0.5	0.2	40	0	NaN	NaN	NaN	NaN	NaN	0	0	10	NaN	0.5	0.02	0.05	0
EM-01-2	ST	46.5725	8.01075	3100	693.886	Elevation	5	2.68	0.6438	0	27612	90	53.6	2016	0.023	No	1.18	0.015	0.31	0.19	0.013	0.5	54.9	0.05	0.05	0.02	0	42.75	6	5	0.5	0.7	0.3	0.2	10	0	NaN	NaN	NaN	NaN	NaN	0	0	10	NaN	0.5	0.02	0.05	0
EM-01-3	ST	46.5725	8.01075	3100	693.886	Elevation	10	2.68	0.6438	0	24177	90	174.2	2016	0.023	No	0.82	0.007	0.2	0.12	0.012	0.46	54.89	0.03	0.04	0.04	0	43.05	5	1	0.5	0.6	0.4	0.2	10	0	NaN	NaN	NaN	NaN	NaN	0	0	10	NaN	0.5	0.02	0.05	0
EM-01-4	ST	46.5725	8.01075	3100	693.886	Elevation	10	2.68	0.6438	0	17048	90	308.2	2016	0.023	No	0.83	0.007	0.22	0.14	0.013	0.47	54.94	0.04	0.04	0.04	0	43.06	6	8	0.6	0.7	0.3	0.2	10	0	NaN	NaN	NaN	NaN	NaN	0	0	10	NaN	0.5	0.02	0.05	0
EM-01-5	ST	46.5725	8.01075	3100	693.886	Elevation	10	2.68	0.6438	0	16644	90	522.6	2016	0.023	No	1.08	0.01	0.33	0.14	0.012	0.49	54.5	0.04	0.06	0.03	0	42.95	6	1	0.7	0.8	0.3	0.3	10	0	NaN	NaN	NaN	NaN	NaN	0	0	10	NaN	0.5	0.02	0.05	0
EM-01-6	ST	46.5725	8.01075	3100	693.886	Elevation	10	2.68	0.6438	0	8391	90	804	2016	0.023	No	1	0.009	0.33	0.13	0.012	0.48	55.15	0.05	0.06	0.03	0	42.93	6	1	0.6	0.7	0.3	0.2	10	0	NaN	NaN	NaN	NaN	NaN	0	0	10	NaN	0.5	0.02	0.05	0
EM-01-7	ST	46.5725	8.01075	3100	693.886	Elevation	10	2.68	0.6438	0	9977	90	2412	2016	0.023	No	0.7	0.006	0.22	0.08	0.01	0.45	55.5	0.03	0.04	0.04	0	43.15	5	2	0.5	0.7	0.4	0.2	10	0	NaN	NaN	NaN	NaN	NaN	0	0	10	NaN	0.5	0.02	0.05	0
EM-02-1	ST	46.5718	8.01049	3122	691.94	Elevation	5	2.68	0.5754	0	34670	96	0	2017	0.023	No	1.16	0.009	0.33	0.16	0.016	0.5	54.54	0.05	0.06	0.04	0	42.9	7	5	0.6	0.8	0.4	0.2	10	0	NaN	NaN	NaN	NaN	NaN	0	0	10	NaN	0.5	0.02	0.05	0
EM-02-2	ST	46.5718	8.01049	3122	691.94	Elevation	5	2.68	0.5754	0	31059	96	67	2017	0.023	No	3.91	0.038	1.04	0.31	0.016	0.62	52.51	0.09	0.19	0.05	0	41.35	12	21	1	1	0.4	0.7	10	0	NaN	NaN	NaN	NaN	NaN	0	0	10	NaN	0.5	0.02	0.05	0
EM-02-3	ST	46.5718	8.01049	3122	691.94	Elevation	10	2.68	0.5754	0	25138	96	187.6	2017	0.023	No	0.97	0.009	0.28	0.14	0.013	0.52	54.58	0.04	0.05	0.03	0	43.03	6	1	0.6	0.8	0.4	0.2	10	0	NaN	NaN	NaN	NaN	NaN	0	0	10	NaN	0.5	0.02	0.05	0
EM-02-4	ST	46.5718	8.01049	3122	691.94	Elevation	10	2.68	0.5754	0	20689	96	335	2017	0.023	No	1.14	0.012	0.34	0.18	0.013	0.52	54.04	0.04	0.07	0.04	0	42.88	5	5	0.7	0.7	0.3	0.3	10	0	NaN	NaN	NaN	NaN	NaN	0	0	10	NaN	0.5	0.02	0.05	0
EM-02-5	ST	46.5718	8.01049	3122	691.94	Elevation	10	2.68	0.5754	0	14025	96	536	2017	0.023	No	1.43	0.013	0.39	0.22	0.015	0.6	53.81	0.05	0.07	0.04	0	42.73	4	1	0.7	0.9	0.3	0.3	10	0	NaN	NaN	NaN	NaN	NaN	0	0	10	NaN	0.5	0.02	0.05	0
EM-02-6	ST	46.5718	8.01049	3122	691.94	Elevation	10	2.68	0.5754	0	19766	96	804	2017	0.023	No	0.6	0.005	0.15	0.07	0.011	0.44	55.78	0.02	0.03	0.03	0	43.29	4	1	0.4	0.6	0.3	0.1	10	0	NaN	NaN	NaN	NaN	NaN	0	0	10	NaN	0.5	0.02	0.05	0
EM-02-7	ST	46.5718	8.01049	3122	691.94	Elevation	10	2.68	0.5754	0	10881	96	1902.8	2017	0.023	No	1.07	0.005	0.27	0.13	0.011	0.44	55.3	0.07	0.05	0.03	0	42.92	3	1	0.4	0.5	0.3	0.1	10	0	NaN	NaN	NaN	NaN	NaN	0	0	10	NaN	0.5	0.02	0.05	0
EM-03-1	ST	46.5722	8.01043	3145	689.91	Elevation	10	2.68	0.5843	0	19857	83	0	2017	0.023	No	0.7	0.006	0.18	0.07	0.013	0.49	55.22	0.03	0.04	0.04	0	43.15	6	1	0.5	0.6	0.2	0.2	10	0	NaN	NaN	NaN	NaN	NaN	0	0	10	NaN	0.5	0.02	0.05	0
EM-03-2	ST	46.5722	8.01043	3145	689.91	Elevation	10	2.68	0.5843	0	22021	83	53.6	2017	0.023	No	1.01	0.008	0.32	0.13	0.013	0.49	54.36	0.06	0.07	0.04	0	43	6	4	0.6	0.8	0.2	0.3	10	0	NaN	NaN	NaN	NaN	NaN	0	0	10	NaN	0.5	0.02	0.05	0
EM-03-3	ST	46.5722	8.01043	3145	689.91	Elevation	5	2.68	0.5843	0	10431	83	201	2017	0.023	No	0.39	0.004	0.1	0.05	0.013	0.46	55.85	0.02	0.02	0.04	0	43.32	4	1	0.6	0.7	0.2	0.1	10	0	NaN	NaN	NaN	NaN	NaN	0	0	10	NaN	0.5	0.02	0.05	0
EM-03-4	ST	46.5722	8.01043	3145	689.91	Elevation	5	2.68	0.5843	0	20759	83	321.6	2017	0.023	No	0.54	0.006	0.19	0.11	0.013	0.51	55.89	0.04	0.03	0.03	0	43.28	6	1	0.5	0.7	0.4	0.2	10	0	NaN	NaN	NaN	NaN	NaN	0	0	10	NaN	0.5	0.02	0.05	0
EM-03-5	ST	46.5722	8.01043	3145	689.91	Elevation	10	2.68	0.5843	0	14700	83	536	2017	0.023	No	0.46	0.005	0.16	0.07	0.013	0.5	54.88	0.03	0.03	0.05	0	43.36	7	1	0.5	0.7	0.3	0.2	10	0	NaN	NaN	NaN	NaN	NaN	0	0	10	NaN	0.5	0.02	0.05	0
EM-03-6	ST	46.5722	8.01043	3145	689.91	Elevation	10	2.68	0.5843	0	14702	83	804	2017	0.023	No	0.77	0.006	0.21	0.09	0.013	0.46	54.61	0.04	0.04	0.03	0	43.17	5	11	0.6	0.6	0.3	0.2	10	0	NaN	NaN	NaN	NaN	NaN	0	0	10	NaN	0.5	0.02	0.05	0
EM-03-7	ST	46.5722	8.01043	3145	689.91	Elevation	10	2.68	0.5843	0	7370	83	2345	2017	0.023	No	0.56	0.004	0.13	0.09	0.012	0.49	55.64	0.02	0.03	0.03	0	43.34	11	1	0.5	0.7	0.3	0.1	10	0	NaN	NaN	NaN	NaN	NaN	0	0	10	NaN	0.5	0.02	0.05	0
EW-02-1	ST	46.5792	7.99797	2803	720.605	Elevation	5	2.68	0.4888	0	102404	141	0	2016	0.023	No	21.19	0.108	1.57	1.35	0.007	0.68	37.57	0.06	0.08	0.03	0	31.06	5	25	1.9	1.7	1.2	2.2	20	0	NaN	NaN	NaN	NaN	NaN	0	0	10	NaN	0.5	0.02	0.05	0
EW-02-2	ST	46.5792	7.99797	2803	720.605	Elevation	5	2.68	0.4888	0	63529	141	80.4	2016	0.023	No	25.01	0.126	1.51	1.27	0.007	0.56	38.33	0.08	0.21	0.02	0	30.06	2	20	1.6	1.4	1.3	2.4	20	0	NaN	NaN	NaN	NaN	NaN	0	0	10	NaN	0.5	0.02	0.05	0
EW-02-3	ST	46.5792	7.99797	2803	720.605	Elevation	5	2.68	0.4888	0	36345	141	134	2016	0.023	No	20.72	0.114	1.54	1.57	0.009	0.56	42.46	0.1	0.21	0.02	0	32.02	3	13	2.1	1.9	1.2	2.3	10	0	NaN	NaN	NaN	NaN	NaN	0	0	10	NaN	0.5	0.02	0.05	0
EW-02-4	ST	46.5792	7.99797	2803	720.605	Elevation	10	2.68	0.4888	0	33339	141	268	2016	0.023	No	2.25	0.014	0.33	0.25	0.007	0.34	53.64	0.05	0.05	0.005	0	42.32	2	1	0.2	0.2	0.9	0.3	10	0	NaN	NaN	NaN	NaN	NaN	0	0	10	NaN	0.5	0.02	0.05	0
EW-02-5	ST	46.5792	7.99797	2803	720.605	Elevation	10	2.68	0.4888	0	19636	141	536	2016	0.023	No	1.47	0.015	0.41	0.3	0.006	0.46	54.23	0.05	0.08	0.005	0	42.28	2	3	0.2	0.2	1.3	0.3	10	0	NaN	NaN	NaN	NaN	NaN	0	0	10	NaN	0.5	0.02	0.05	0
EW-02-6	ST	46.5792	7.99797	2803	720.605	Elevation	10	2.68	0.4888	0	13414	141	1072	2016	0.023	No	1.72	0.02	0.52	0.36	0.006	0.45	54.19	0.04	0.09	0.02	0	42.07	2	1	0.4	0.4	1.1	0.4	10	0	NaN	NaN	NaN	NaN	NaN	0	0	10	NaN	0.5	0.02	0.05	0
EW-02-7	ST	46.5792	7.99797	2803	720.605	Elevation	5	2.68	0.4888	0	50917	141	2626.4	2016	0.023	No	3.35	0.008	0.27	0.23	0.006	0.35	52.99	0.04	0.05	0.01	0	41.75	3	1	0.2	0.1	0.9	0.2	10	0	NaN	NaN	NaN	NaN	NaN	0	0	10	NaN	0.5	0.02	0.05	0
EW-03-1	ST	46.5775	7.98443	2530	745.911	Elevation	5	2.66	0.4497	0	23089	90	0	2016	0.023	No	3.57	0.019	0.48	0.54	0.009	0.24	53.05	0.04	0.09	0.01	0	41.14	3	5	0.4	0.4	0.6	0.5	10	0	NaN	NaN	NaN	NaN	NaN	0	0	10	NaN	0.5	0.02	0.05	0
EW-03-2	ST	46.5775	7.98443	2530	745.911	Elevation	5	2.66	0.4497	0	20378	90	106.4	2016	0.023	No	1.91	0.012	0.39	0.59	0.009	0.23	53.87	0.05	0.07	0.02	0	41.83	1	9	0.4	0.3	0.6	0.4	10	0	NaN	NaN	NaN	NaN	NaN	0	0	10	NaN	0.5	0.02	0.05	0
EW-03-3	ST	46.5775	7.98443	2530	745.911	Elevation	10	2.66	0.4497	0	21230	90	199.5	2016	0.023	No	2.12	0.015	0.41	0.77	0.009	0.23	54.38	0.04	0.07	0.005	0	41.48	1	1	0.4	0.4	0.5	0.5	10	0	NaN	NaN	NaN	NaN	NaN	0	0	10	NaN	0.5	0.02	0.05	0
EW-03-4	ST	46.5775	7.98443	2530	745.911	Elevation	10	2.66	0.4497	0	13769	90	465.5	2016	0.023	No	1.4	0.011	0.37	0.44	0.009	0.22	54.06	0.05	0.07	0.005	0	42.38	1	7	0.3	0.3	0.6	0.3	10	0	NaN	NaN	NaN	NaN	NaN	0	0	10	NaN	0.5	0.02	0.05	0
EW-03-5	ST	46.5775	7.98443	2530	745.911	Elevation	10	2.66	0.4497	0	15575	90	665	2016	0.023	No	1.81	0.01	0.29	0.65	0.01	0.2	54.11	0.03	0.05	0.005	0	41.77	1	4	0.2	0.2	0.5	0.3	10	0	NaN	NaN	NaN	NaN	NaN	0	0	10	NaN	0.5	0.02	0.05	0
EW-03-6	ST	46.5775	7.98443	2530	745.911	Elevation	10	2.66	0.4497	0	10465	90	1330	2016	0.023	No	5.72	0.03	0.79	0.89	0.012	0.24	51.15	0.07	0.15	0.01	0	39.63	3	4	0.7	0.7	0.6	0.8	10	0	NaN	NaN	NaN	NaN	NaN	0	0	10	NaN	0.5	0.02	0.05	0
EW-03-7	ST	46.5775	7.98443	2530	745.911	Elevation	10	2.66	0.4497	0	7962	90	2394	2016	0.023	No	5.52	0.037	0.78	1.1	0.011	0.28	51.27	0.05	0.14	0.03	0	39.3	1	5	1	0.9	0.6	0.9	10	0	NaN	NaN	NaN	NaN	NaN	0	0	10	NaN	0.5	0.02	0.05	0
[truncated: 31 more columns]
