# Supplementary material for: Fast long-term denudation rate of steep alpine headwalls inferred from cosmogenic 36Cl depth profiles
Source: Sci Rep. 2019 Jul 30;9:11023. doi: 10.1038/s41598-019-46969-0 (PMC6667707; doi:10.1038/s41598-019-46969-0)
Supplement: Supplementary file 2 — Supplementary Dataset [file 41598_2019_46969_MOESM2_ESM.zip › S5 Apparent surface exposure ages/Results_E120_Rev.xlsx]

## Sheet: 20190520114441CDT-CAL8_results
Sample Name	Age	Age Uncertainty	Erosion Rate	Scaling Ca Spallation	Scaling K Spallation	Scaling Fe Spallation	Scaling Ti Spallation	Scaling Cl Epithermal	Scaling Cl Thermal	Scaling Fast Muons	Scaling Slow Muons	Production CA Spallation	Production K Spallation	Production Fe Spallation	Production Ti Spallation	Production CA Muons	Production K Muons	Production Cl Low Energy	Sigma th	Sigma eth	Sigma sc	Qs	Qth	Qeth	Qmu	Cosmogenic Cl	Radiogenic Cl	Analytical (Internal) Uncertainty	Percent Ca	Percent K	Percent Cl
	kyr	kyr	mm/kyr									at/g/yr	at/g/yr	at/g/yr	at/g/yr	at/g/yr	at/g/yr	at/g/yr	cm^2/g	cm^2/g	cm^2/g					at/g	at/g	kyr	%	%	%
EM-01-1	0.4262	0.082	32.16	10.4086	10.4086	10.4086	10.4086	10.4086	10.4086	4.4445	4.4445	112.965	0.86436	0.0082878	0.00086843	2.3993	0.019734	2.3596	0.0032821	0.024938	0.12066	0.88439	1.7177	1.1275	0.93236	47107	159.982	0.070273	97.26	0.7453	1.989	major element composition does not add up to one hundred percent!
EM-01-2	0.3913	0.075	32.16	10.4086	10.4086	10.4086	10.4086	10.4086	10.4086	4.4445	4.4445	70.1853	0.21329	0.0084777	0.0015429	2.0574	0.0066128	2.7178	0.0032219	0.025358	0.12436	0.95696	0.97349	0.93412	0.9825	27518.1	93.937	0.06418	96.08	0.2925	3.615
EM-01-3	1.58	0.57	32.16	10.4086	10.4086	10.4086	10.4086	10.4086	10.4086	4.4445	4.4445	17.1035	0.041589	0.001305	0.00017549	1.6078	0.0040604	0.80459	0.0030023	0.025347	0.12428	0.94735	0.88115	0.88377	0.97898	24068.4	108.564	0.54542	95.65	0.2333	4.113
EM-01-4	5.7	3.6	32.16	10.4086	10.4086	10.4086	10.4086	10.4086	10.4086	4.4445	4.4445	3.8625	0.0093833	0.00034352	3.9595e-05	1.3261	0.0032973	0.25544	0.0033306	0.025388	0.1244	1.1628	0.89922	0.91242	0.98284	16957.9	90.1152	3.5096	95.08	0.2324	4.681
EM-01-5	19.5	4.8	32.16	10.4086	10.4086	10.4086	10.4086	10.4086	10.4086	4.4445	4.4445	0.35382	0.0012998	3.1723e-05	5.2235e-06	1.0222	0.003767	0.085411	0.0030442	0.025345	0.12426	3.3591	0.9561	0.96561	0.98554	16540.8	103.186	4.8459	93.83	0.3455	5.824
EM-01-6	12	3.4	32.16	10.4086	10.4086	10.4086	10.4086	10.4086	10.4086	4.4445	4.4445	0.015705	5.7012e-05	1.2921e-06	2.0621e-07	0.77287	0.00274	0.049401	0.0030511	0.025375	0.12459	43.3322	0.98336	0.98424	0.98743	8291.95	99.0489	3.3955	93.79	0.3327	5.876
EM-01-7	62	26	32.16	10.4086	10.4086	10.4086	10.4086	10.4086	10.4086	4.4445	4.4445	2.7504e-10	6.6143e-13	1.3837e-14	2.3923e-15	0.24701	0.00049796	0.0099098	0.0030768	0.025398	0.12471	7.75972e+08	0.99075	0.99075	0.99292	9871.17	105.828	26.2552	95.96	0.1934	3.85
EM-02-1	0.3019	0.053	32.16	10.548	10.548	10.548	10.548	10.548	10.548	4.4941	4.4941	115.082	0.42244	0.011783	0.0015279	2.2675	0.0089493	2.0114	0.0032239	0.025367	0.12433	0.95232	1.4448	1.1196	0.96479	34526.5	143.529	0.043923	97.95	0.3601	1.679
EM-02-2	0.547	0.11	32.16	10.548	10.548	10.548	10.548	10.548	10.548	4.4941	4.4941	55.1355	0.66568	0.011361	0.0032103	1.719	0.02191	3.9114	0.0040115	0.025348	0.12397	0.96271	0.95842	0.93748	0.9839	30814.8	244.213	0.096665	92.49	1.119	6.363
EM-02-3	1.88	0.75	32.16	10.548	10.548	10.548	10.548	10.548	10.548	4.4941	4.4941	15.2541	0.046628	0.0013656	0.00020238	1.4098	0.0044706	0.84308	0.0030391	0.025355	0.12433	0.95425	0.88662	0.89013	0.97953	25008	130.041	0.71701	94.9	0.291	4.801
EM-02-4	11.1	6.4	32.16	10.548	10.548	10.548	10.548	10.548	10.548	4.4941	4.4941	3.2527	0.014059	0.00037814	5.8114e-05	1.1388	0.0050293	0.18908	0.0031916	0.025331	0.12398	1.1783	0.90509	0.91764	0.98329	20606.7	82.323	6.3384	95.47	0.4149	4.11
EM-02-5	18.3	4.6	32.16	10.548	10.548	10.548	10.548	10.548	10.548	4.4941	4.4941	0.39911	0.0017324	5.6951e-05	7.7578e-06	0.89601	0.0038993	0.052312	0.0030599	0.025316	0.12403	2.8266	0.95266	0.9629	0.98554	13955.5	69.4582	4.5573	95.71	0.4162	3.866
EM-02-6	50	21	32.16	10.548	10.548	10.548	10.548	10.548	10.548	4.4941	4.4941	0.025369	4.5527e-05	1.1111e-06	1.8296e-07	0.70037	0.0012272	0.0298	0.0030178	0.025422	0.12494	24.9519	0.98196	0.98338	0.9874	19702.9	63.1138	21.3879	95.89	0.1682	3.938
EM-02-7	60	24	32.16	10.548	10.548	10.548	10.548	10.548	10.548	4.4941	4.4941	2.6896e-07	8.1143e-10	2.2068e-11	1.9566e-12	0.29671	0.0007876	0.0078474	0.0030121	0.02538	0.12466	960937	0.98949	0.98949	0.99162	10832.9	48.149	23.8222	97.17	0.2579	2.57
EM-03-1	0.1785	0.032	32.16	10.6955	10.6955	10.6955	10.6955	10.6955	10.6955	4.5465	4.5465	109.853	0.26552	0.0048603	0.00096037	2.271	0.0058877	2.0921	0.0030068	0.025376	0.12451	0.87364	1.7523	1.1133	0.93178	19788.3	68.737	0.027142	97.93	0.2371	1.827
EM-03-2	0.3854	0.081	32.16	10.6955	10.6955	10.6955	10.6955	10.6955	10.6955	4.5465	4.5465	56.6937	0.2436	0.0047321	0.0006713	1.8584	0.0084455	2.3524	0.0031637	0.025353	0.12419	0.88392	0.93267	0.8645	0.96594	21950.9	70.1449	0.071574	95.73	0.4121	3.846
EM-03-3	0.975	0.41	32.16	10.6955	10.6955	10.6955	10.6955	10.6955	10.6955	4.5465	4.5465	10.6575	0.012735	0.00033301	6.1414e-05	1.4527	0.0017987	0.4204	0.0030354	0.025408	0.1248	1.05	0.93509	0.93876	0.98987	10388.4	42.5549	0.39845	96.53	0.1158	3.351
EM-03-4	14	8	32.16	10.6955	10.6955	10.6955	10.6955	10.6955	10.6955	4.5465	4.5465	2.4942	0.0044673	0.00017133	2.1544e-05	1.2215	0.0022367	0.20707	0.0030567	0.025439	0.12512	1.3759	0.9494	0.9578	0.99144	20630.9	128.124	7.9778	94.56	0.1706	5.269
EM-03-5	19.2	5.7	32.16	10.6955	10.6955	10.6955	10.6955	10.6955	10.6955	4.5465	4.5465	0.17121	0.00031229	7.6219e-06	1.255e-06	0.93104	0.0017024	0.084481	0.0030005	0.025374	0.12439	5.5022	0.96555	0.97227	0.9855	14583.8	116.21	5.6689	92.72	0.1695	7.107
EM-03-6	29.8	8.2	32.16	10.6955	10.6955	10.6955	10.6955	10.6955	10.6955	4.5465	4.5465	0.0067466	1.6489e-05	3.8807e-07	5.964e-08	0.70495	0.0016852	0.03402	0.0034158	0.025387	0.1242	90.0746	0.98434	0.9848	0.98736	14628.8	73.1985	8.249	95.22	0.2277	4.552
EM-03-7	40	18	32.16	10.6955	10.6955	10.6955	10.6955	10.6955	10.6955	4.5465	4.5465	5.9426e-11	1.0691e-13	3.3549e-15	3.4373e-16	0.23426	0.00035552	0.021646	0.0030389	0.025426	0.12495	3.36812e+09	0.99054	0.99054	0.99273	7197.23	172.769	18.3626	91.41	0.1387	8.447
EW-02-1	2.15	0.42	32.16	8.6579	8.6579	8.6579	8.6579	8.6579	8.6579	3.8202	3.8202	56.4961	0.40141	0.070854	0.013067	1.2284	0.0093872	0.96838	0.004197	0.024035	0.11447	0.97476	1.3922	1.1393	0.96776	102065	338.589	0.33542	97.53	0.6941	1.636	major element composition does not add up to one hundred percent!
EW-02-2	2.35	0.52	32.16	8.6579	8.6579	8.6579	8.6579	8.6579	8.6579	3.8202	3.8202	32.5894	0.59577	0.037687	0.0086194	0.95418	0.01836	0.53471	0.0040475	0.024225	0.11676	0.98156	0.96841	0.95634	0.98675	63376.7	152.321	0.43431	96.56	1.768	1.539	major element composition does not add up to one hundred percent!
EW-02-3	1.61	0.34	32.16	8.6579	8.6579	8.6579	8.6579	8.6579	8.6579	3.8202	3.8202	24.6844	0.40737	0.031856	0.0053324	0.93776	0.016128	0.58967	0.0039591	0.024495	0.11928	0.98982	0.9584	0.95693	0.98913	36132.7	212.309	0.29571	96.06	1.588	2.211
EW-02-4	3.8	1.2	32.16	8.6579	8.6579	8.6579	8.6579	8.6579	8.6579	3.8202	3.8202	11.5094	0.035798	0.0018722	0.00024169	0.95231	0.0030331	0.21026	0.0029213	0.025261	0.12367	0.98673	0.91816	0.92167	0.98299	33239.7	99.3147	1.1276	98.02	0.3054	1.654
EW-02-5	23	11	32.16	8.6579	8.6579	8.6579	8.6579	8.6579	8.6579	3.8202	3.8202	1.7391	0.0085607	0.00033579	3.8704e-05	0.70839	0.0034823	0.041583	0.0030404	0.025245	0.12356	1.281	0.93511	0.94402	0.9862	19499.1	136.874	11.0952	97.84	0.4814	1.662
EW-02-6	54	25	32.16	8.6579	8.6579	8.6579	8.6579	8.6579	8.6579	3.8202	3.8202	0.038822	0.00021514	9.0015e-06	1.1528e-06	0.43017	0.0022665	0.0088225	0.0030153	0.025232	0.12359	10.9541	0.98136	0.98361	0.98908	13294.9	119.091	24.8879	97.64	0.5167	1.837
EW-02-7	NaN	NaN	32.16	NaN	NaN	NaN	NaN	NaN	NaN	NaN	NaN	NaN	NaN	NaN	NaN	NaN	NaN	NaN	NaN	NaN	NaN	NaN	NaN	NaN	NaN	NaN	NaN	NaN	NaN	NaN	NaN	This sample is saturated!
EW-03-1	0.3961	0.082	31.92	7.2535	7.2535	7.2535	7.2535	7.2535	7.2535	3.3153	3.3153	59.9197	0.3392	0.021288	0.0017267	1.3121	0.0078887	0.45752	0.0032005	0.025237	0.12303	0.95053	1.4436	1.1177	0.97133	22992.4	96.5717	0.071778	98.67	0.5593	0.7372
EW-03-2	1.25	0.38	31.92	7.2535	7.2535	7.2535	7.2535	7.2535	7.2535	3.3153	3.3153	18.6552	0.080886	0.0071311	0.00033435	1.0224	0.0046048	0.14418	0.0033634	0.025283	0.12317	0.98104	0.9435	0.93629	0.989	20348.3	29.7304	0.3539	98.81	0.4293	0.724
EW-03-3	7	5	31.92	7.2535	7.2535	7.2535	7.2535	7.2535	7.2535	3.3153	3.3153	6.2335	0.026774	0.0030806	0.00013834	0.88896	0.0039191	0.060981	0.003099	0.025247	0.12337	0.99008	0.88529	0.89194	0.98275	21202.2	27.8468	4.8563	98.69	0.4253	0.8449
EW-03-4	30	12	31.92	7.2535	7.2535	7.2535	7.2535	7.2535	7.2535	3.3153	3.3153	0.32254	0.0013936	9.1626e-05	5.2805e-06	0.65305	0.0028264	0.0092908	0.0032446	0.025337	0.1235	2.6145	0.94864	0.96014	0.98636	13738.9	30.1386	12.0767	98.62	0.4266	0.9392
EW-03-5	55	26	31.92	7.2535	7.2535	7.2535	7.2535	7.2535	7.2535	3.3153	3.3153	0.035181	0.00010847	1.475e-05	5.2312e-07	0.53677	0.0016289	0.005877	0.0031365	0.025244	0.12306	14.0496	0.97906	0.98171	0.98761	15548.9	26.0583	26.1184	98.68	0.2998	1.014
EW-03-6	63	32	31.92	7.2535	7.2535	7.2535	7.2535	7.2535	7.2535	3.3153	3.3153	2.0555e-05	2.0113e-07	1.2483e-08	9.6998e-10	0.29273	0.002657	0.0083957	0.0032684	0.025068	0.12199	12221.1	0.9884	0.9884	0.99033	10361.4	103.615	31.6249	96.36	0.8747	2.764	major element composition does not add up to one hundred percent!
EW-03-7	105	87	31.92	7.2535	7.2535	7.2535	7.2535	7.2535	7.2535	3.3153	3.3153	1.5122e-10	1.3778e-12	1.1324e-13	8.7805e-15	0.15112	0.001157	0.0011723	0.0033932	0.025011	0.12164	8.57936e+08	0.991	0.991	0.9931	7928.2	33.8031	87.4463	98.48	0.754	0.764	major element composition does not add up to one hundred percent!
