# Supplementary material for: Fast long-term denudation rate of steep alpine headwalls inferred from cosmogenic 36Cl depth profiles
Source: Sci Rep. 2019 Jul 30;9:11023. doi: 10.1038/s41598-019-46969-0 (PMC6667707; doi:10.1038/s41598-019-46969-0)
Supplement: Supplementary file 2 — Supplementary Dataset [file 41598_2019_46969_MOESM2_ESM.zip › S6 Monte Carlo input & results/EM02_mod_Rev3_20_full_images/filelist.xml]

<xml xmlns:o="urn:schemas-microsoft-com:office:office"><o:MainFile HRef="../EM02_mod_Rev3_20_full.html"/><o:File HRef="IMG0004_401433406.PNG"/><o:File HRef="IMG0006_401433406.PNG"/><o:File HRef="IMG0008_401433406.PNG"/><o:File HRef="IMG0010_401433421.PNG"/><o:File HRef="IMG0012_401433421.PNG"/><o:File HRef="IMG0014_401433421.PNG"/><o:File HRef="IMG0016_401433421.PNG"/><o:File HRef="IMG0018_401433421.PNG"/><o:File HRef="IMG0020_401433421.PNG"/><o:File HRef="IMG0022_401433421.PNG"/><o:File HRef="IMG0024_401433421.PNG"/><o:File HRef="IMG0026_401433421.PNG"/><o:File HRef="IMG0028_401433421.PNG"/><o:File HRef="IMG0030_401433421.PNG"/><o:File HRef="IMG0000_401433437.PNG"/><o:File HRef="IMG0031_401433437.PNG"/><o:File HRef="IMG0032_401433437.PNG"/><o:File HRef="IMG0033_401433437.PNG"/><o:File HRef="IMG0034_401433437.PNG"/><o:File HRef="IMG0035_401433437.PNG"/><o:File HRef="IMG0036_401433437.PNG"/><o:File HRef="IMG0037_401433437.PNG"/><o:File HRef="IMG0038_401433437.PNG"/><o:File HRef="IMG0039_401433437.PNG"/><o:File HRef="IMG0040_401433453.PNG"/><o:File HRef="IMG0041_401433453.PNG"/><o:File HRef="IMG0042_401433453.PNG"/><o:File HRef="IMG0043_401433453.PNG"/><o:File HRef="IMG0044_401433453.PNG"/><o:File HRef="IMG0045_401433453.PNG"/><o:File HRef="IMG0046_401433453.PNG"/><o:File HRef="IMG0047_401433453.PNG"/><o:File HRef="IMG0048_401433453.PNG"/><o:File HRef="IMG0049_401433453.PNG"/><o:File HRef="IMG0050_401433468.PNG"/><o:File HRef="IMG0051_401433468.PNG"/><o:File HRef="IMG0052_401433468.PNG"/><o:File HRef="IMG0053_401433468.PNG"/><o:File HRef="IMG0054_401433468.PNG"/><o:File HRef="IMG0055_401433468.PNG"/><o:File HRef="IMG0056_401433468.PNG"/><o:File HRef="IMG0057_401433468.PNG"/><o:File HRef="IMG0058_401433484.PNG"/><o:File HRef="IMG0059_401433484.PNG"/><o:File HRef="IMG0060_401433484.PNG"/><o:File HRef="IMG0061_401433484.PNG"/><o:File HRef="IMG0062_401433484.PNG"/><o:File HRef="IMG0063_401433484.PNG"/><o:File HRef="IMG0064_401433484.PNG"/><o:File HRef="IMG0065_401433500.PNG"/><o:File HRef="IMG0066_401433500.PNG"/><o:File HRef="IMG0067_401433500.PNG"/><o:File HRef="IMG0068_401433500.PNG"/><o:File HRef="IMG0069_401433500.PNG"/><o:File HRef="IMG0070_401433500.PNG"/><o:File HRef="IMG0071_401433500.PNG"/><o:File HRef="IMG0072_401433500.PNG"/><o:File HRef="IMG0074_401433515.PNG"/><o:File HRef="IMG0076_401433515.PNG"/><o:File HRef="IMG0078_401433515.PNG"/><o:File HRef="IMG0000_401433515.PNG"/><o:File HRef="IMG0080_401433515.PNG"/><o:File HRef="IMG0081_401433515.PNG"/><o:File HRef="IMG0082_401433515.PNG"/><o:File HRef="IMG0083_401433515.PNG"/><o:File HRef="IMG0085_401433515.PNG"/><o:File HRef="IMG0087_401433515.PNG"/><o:File HRef="IMG0089_401433531.PNG"/><o:File HRef="IMG0091_401433531.PNG"/><o:File HRef="IMG0093_401433531.PNG"/><o:File HRef="IMG0095_401433531.PNG"/><o:File HRef="IMG0097_401433531.PNG"/><o:File HRef="IMG0099_401433531.PNG"/><o:File HRef="IMG0101_401433531.PNG"/><o:File HRef="IMG0102_401433531.PNG"/><o:File HRef="IMG0103_401433531.PNG"/><o:File HRef="IMG0104_401433531.PNG"/><o:File HRef="IMG0105_401433546.PNG"/><o:File HRef="IMG0106_401433546.PNG"/><o:File HRef="IMG0107_401433546.PNG"/><o:File HRef="IMG0108_401433546.PNG"/><o:File HRef="IMG0109_401433546.PNG"/><o:File HRef="IMG0110_401433546.PNG"/><o:File HRef="IMG0111_401433546.PNG"/><o:File HRef="IMG0112_401433562.PNG"/><o:File HRef="IMG0113_401433562.PNG"/><o:File HRef="IMG0114_401433562.PNG"/><o:File HRef="IMG0115_401433562.PNG"/><o:File HRef="IMG0116_401433562.PNG"/><o:File HRef="IMG0117_401433562.PNG"/><o:File HRef="IMG0118_401433562.PNG"/><o:File HRef="IMG0119_401433562.PNG"/><o:File HRef="IMG0120_401433562.PNG"/><o:File HRef="IMG0121_401433562.PNG"/><o:File HRef="IMG0124_401433578.PNG"/><o:File HRef="IMG0126_401433578.PNG"/><o:File HRef="IMG0128_401433578.PNG"/><o:File HRef="IMG0129_401433578.PNG"/><o:File HRef="IMG0130_401433578.PNG"/><o:File HRef="IMG0131_401433578.PNG"/><o:File HRef="IMG0132_401433578.PNG"/><o:File HRef="IMG0133_401433578.PNG"/><o:File HRef="IMG0134_401433578.PNG"/><o:File HRef="IMG0135_401433578.PNG"/><o:File HRef="IMG0136_401433593.PNG"/><o:File HRef="IMG0137_401433593.PNG"/><o:File HRef="IMG0138_401433593.PNG"/><o:File HRef="IMG0139_401433593.PNG"/><o:File HRef="IMG0140_401433593.PNG"/><o:File HRef="IMG0141_401433593.PNG"/><o:File HRef="IMG0142_401433593.PNG"/><o:File HRef="IMG0143_401433593.PNG"/><o:File HRef="IMG0144_401433609.PNG"/><o:File HRef="IMG0145_401433609.PNG"/><o:File HRef="IMG0146_401433609.PNG"/><o:File HRef="IMG0147_401433609.PNG"/><o:File HRef="IMG0148_401433609.PNG"/><o:File HRef="IMG0149_401433609.PNG"/><o:File HRef="IMG0150_401433609.PNG"/><o:File HRef="IMG0151_401433609.PNG"/><o:File HRef="IMG0152_401433625.PNG"/><o:File HRef="IMG0153_401433625.PNG"/><o:File HRef="IMG0154_401433625.PNG"/><o:File HRef="IMG0155_401433625.PNG"/><o:File HRef="IMG0156_401433625.PNG"/><o:File HRef="IMG0157_401433625.PNG"/><o:File HRef="IMG0158_401433625.PNG"/><o:File HRef="IMG0159_401433625.PNG"/><o:File HRef="IMG0160_401433640.PNG"/><o:File HRef="IMG0161_401433640.PNG"/><o:File HRef="IMG0162_401433640.PNG"/><o:File HRef="IMG0163_401433640.PNG"/><o:File HRef="IMG0164_401433640.PNG"/><o:File HRef="IMG0165_401433640.PNG"/><o:File HRef="IMG0166_401433640.PNG"/><o:File HRef="IMG0167_401433640.PNG"/><o:File HRef="IMG0168_401433640.PNG"/><o:File HRef="IMG0169_401433640.PNG"/><o:File HRef="IMG0170_401433656.PNG"/><o:File HRef="IMG0171_401433656.PNG"/><o:File HRef="IMG0172_401433656.PNG"/><o:File HRef="IMG0173_401433656.PNG"/><o:File HRef="IMG0174_401433656.PNG"/><o:File HRef="IMG0175_401433656.PNG"/><o:File HRef="IMG0176_401433656.PNG"/><o:File HRef="IMG0177_401433656.PNG"/><o:File HRef="IMG0178_401433656.PNG"/><o:File HRef="IMG0179_401433671.PNG"/><o:File HRef="IMG0180_401433671.PNG"/><o:File HRef="IMG0181_401433671.PNG"/><o:File HRef="IMG0182_401433671.PNG"/><o:File HRef="IMG0183_401433671.PNG"/><o:File HRef="IMG0184_401433671.PNG"/><o:File HRef="IMG0185_401433671.PNG"/><o:File HRef="IMG0186_401433671.PNG"/><o:File HRef="IMG0187_401433671.PNG"/><o:File HRef="IMG0188_401433687.PNG"/><o:File HRef="IMG0189_401433687.PNG"/><o:File HRef="IMG0190_401433687.PNG"/><o:File HRef="IMG0191_401433687.PNG"/><o:File HRef="IMG0192_401433687.PNG"/><o:File HRef="IMG0193_401433687.PNG"/><o:File HRef="IMG0194_401433687.PNG"/><o:File HRef="IMG0195_401433687.PNG"/><o:File HRef="IMG0196_401433687.PNG"/><o:File HRef="IMG0197_401433687.PNG"/><o:File HRef="IMG0199_401433703.PNG"/><o:File HRef="IMG0201_401433703.PNG"/><o:File HRef="IMG0202_401433703.PNG"/><o:File HRef="IMG0203_401433703.PNG"/><o:File HRef="IMG0205_401433703.PNG"/><o:File HRef="IMG0206_401433703.PNG"/><o:File HRef="IMG0208_401433703.PNG"/><o:File HRef="IMG0210_401433703.PNG"/><o:File HRef="IMG0212_401433703.PNG"/><o:File HRef="IMG0214_401433718.PNG"/><o:File HRef="IMG0216_401433718.PNG"/><o:File HRef="IMG0218_401433718.PNG"/><o:File HRef="IMG0220_401433718.PNG"/><o:File HRef="IMG0222_401433718.PNG"/><o:File HRef="IMG0224_401433718.PNG"/><o:File HRef="IMG0226_401433718.PNG"/><o:File HRef="IMG0228_401433734.PNG"/><o:File HRef="IMG0230_401433734.PNG"/><o:File HRef="IMG0232_401433734.PNG"/><o:File HRef="IMG0234_401433734.PNG"/><o:File HRef="IMG0236_401433734.PNG"/><o:File HRef="IMG0238_401433734.PNG"/><o:File HRef="IMG0240_401433734.PNG"/><o:File HRef="IMG0242_401433734.PNG"/><o:File HRef="IMG0244_401433734.PNG"/><o:File HRef="IMG0246_401433750.PNG"/><o:File HRef="IMG0247_401433750.PNG"/><o:File HRef="IMG0248_401433750.PNG"/><o:File HRef="IMG0249_401433750.PNG"/><o:File HRef="IMG0250_401433750.PNG"/><o:File HRef="IMG0251_401433750.PNG"/><o:File HRef="IMG0252_401433750.PNG"/><o:File HRef="IMG0253_401433750.PNG"/><o:File HRef="IMG0254_401433765.PNG"/><o:File HRef="IMG0255_401433765.PNG"/><o:File HRef="IMG0256_401433765.PNG"/><o:File HRef="IMG0257_401433765.PNG"/><o:File HRef="IMG0258_401433765.PNG"/><o:File HRef="IMG0259_401433765.PNG"/><o:File HRef="IMG0260_401433765.PNG"/><o:File HRef="IMG0261_401433765.PNG"/><o:File HRef="IMG0262_401433765.PNG"/><o:File HRef="IMG0263_401433765.PNG"/><o:File HRef="IMG0264_401433765.PNG"/><o:File HRef="IMG0265_401433781.PNG"/><o:File HRef="IMG0266_401433781.PNG"/><o:File HRef="IMG0267_401433781.PNG"/><o:File HRef="IMG0268_401433781.PNG"/><o:File HRef="IMG0269_401433781.PNG"/><o:File HRef="IMG0270_401433781.PNG"/><o:File HRef="IMG0271_401433781.PNG"/><o:File HRef="IMG0273_401433781.PNG"/><o:File HRef="IMG0274_401433781.PNG"/><o:File HRef="IMG0275_401433796.PNG"/><o:File HRef="IMG0276_401433796.PNG"/><o:File HRef="IMG0277_401433796.PNG"/><o:File HRef="IMG0278_401433796.PNG"/><o:File HRef="IMG0279_401433796.PNG"/><o:File HRef="IMG0280_401433796.PNG"/><o:File HRef="IMG0281_401433796.PNG"/><o:File HRef="IMG0282_401433796.PNG"/><o:File HRef="IMG0283_401433796.PNG"/><o:File HRef="IMG0284_401433796.PNG"/><o:File HRef="IMG0285_401433812.PNG"/><o:File HRef="IMG0286_401433812.PNG"/><o:File HRef="IMG0287_401433812.PNG"/><o:File HRef="IMG0292_401433812.PNG"/><o:File HRef="IMG0293_401433812.PNG"/><o:File HRef="IMG0294_401433812.PNG"/><o:File HRef="IMG0296_401433812.PNG"/><o:File HRef="IMG0298_401433812.PNG"/><o:File HRef="IMG0300_401433812.PNG"/><o:File HRef="IMG0302_401433828.PNG"/><o:File HRef="IMG0304_401433828.PNG"/><o:File HRef="IMG0306_401433828.PNG"/><o:File HRef="IMG0308_401433828.PNG"/><o:File HRef="IMG0310_401433828.PNG"/><o:File HRef="IMG0312_401433828.PNG"/><o:File HRef="IMG0314_401433828.PNG"/><o:File HRef="IMG0316_401433828.PNG"/><o:File HRef="IMG0317_401433828.PNG"/><o:File HRef="IMG0318_401433843.PNG"/><o:File HRef="IMG0319_401433843.PNG"/><o:File HRef="IMG0320_401433843.PNG"/><o:File HRef="IMG0321_401433843.PNG"/><o:File HRef="IMG0322_401433843.PNG"/><o:File HRef="IMG0323_401433843.PNG"/><o:File HRef="IMG0324_401433843.PNG"/><o:File HRef="IMG0325_401433843.PNG"/><o:File HRef="IMG0326_401433859.PNG"/><o:File HRef="IMG0327_401433859.PNG"/><o:File HRef="IMG0328_401433859.PNG"/><o:File HRef="IMG0329_401433859.PNG"/><o:File HRef="IMG0330_401433859.PNG"/><o:File HRef="IMG0331_401433859.PNG"/><o:File HRef="IMG0332_401433859.PNG"/><o:File HRef="IMG0333_401433859.PNG"/><o:File HRef="IMG0335_401433859.PNG"/><o:File HRef="IMG0341_401433875.PNG"/><o:File HRef="IMG0343_401433875.PNG"/><o:File HRef="IMG0345_401433875.PNG"/><o:File HRef="IMG0347_401433875.PNG"/><o:File HRef="IMG0349_401433875.PNG"/><o:File HRef="IMG0351_401433875.PNG"/><o:File HRef="IMG0353_401433875.PNG"/><o:File HRef="IMG0355_401433875.PNG"/><o:File HRef="IMG0357_401433890.PNG"/><o:File HRef="IMG0359_401433890.PNG"/><o:File HRef="IMG0361_401433890.PNG"/><o:File HRef="IMG0363_401433890.PNG"/><o:File HRef="IMG0365_401433890.PNG"/><o:File HRef="IMG0366_401433890.PNG"/><o:File HRef="IMG0367_401433890.PNG"/><o:File HRef="IMG0368_401433890.PNG"/><o:File HRef="IMG0369_401433890.PNG"/><o:File HRef="IMG0370_401433890.PNG"/><o:File HRef="IMG0371_401433906.PNG"/><o:File HRef="IMG0372_401433906.PNG"/><o:File HRef="IMG0373_401433906.PNG"/><o:File HRef="IMG0374_401433906.PNG"/><o:File HRef="IMG0375_401433906.PNG"/><o:File HRef="IMG0376_401433906.PNG"/><o:File HRef="IMG0377_401433906.PNG"/><o:File HRef="IMG0378_401433906.PNG"/><o:File HRef="IMG0379_401433906.PNG"/><o:File HRef="IMG0380_401433906.PNG"/><o:File HRef="IMG0381_401433921.PNG"/><o:File HRef="IMG0382_401433921.PNG"/><o:File HRef="IMG0383_401433921.PNG"/><o:File HRef="IMG0385_401433921.PNG"/><o:File HRef="IMG0387_401433921.PNG"/><o:File HRef="IMG0389_401433921.PNG"/><o:File HRef="IMG0391_401433921.PNG"/><o:File HRef="IMG0393_401433921.PNG"/><o:File HRef="IMG0395_401433937.PNG"/><o:File HRef="IMG0397_401433937.PNG"/><o:File HRef="IMG0399_401433937.PNG"/><o:File HRef="IMG0400_401433937.PNG"/><o:File HRef="IMG0401_401433937.PNG"/><o:File HRef="IMG0402_401433937.PNG"/><o:File HRef="IMG0403_401433937.PNG"/><o:File HRef="IMG0404_401433937.PNG"/><o:File HRef="IMG0405_401433937.PNG"/><o:File HRef="IMG0406_401433937.PNG"/><o:File HRef="IMG0407_401433953.PNG"/><o:File HRef="IMG0408_401433953.PNG"/><o:File HRef="IMG0409_401433953.PNG"/><o:File HRef="IMG0410_401433953.PNG"/><o:File HRef="IMG0411_401433953.PNG"/><o:File HRef="IMG0412_401433953.PNG"/><o:File HRef="IMG0413_401433953.PNG"/><o:File HRef="IMG0414_401433953.PNG"/><o:File HRef="IMG0415_401433953.PNG"/><o:File HRef="IMG0416_401433953.PNG"/><o:File HRef="IMG0417_401433968.PNG"/><o:File HRef="IMG0418_401433968.PNG"/><o:File HRef="IMG0419_401433968.PNG"/><o:File HRef="IMG0420_401433968.PNG"/><o:File HRef="IMG0421_401433968.PNG"/><o:File HRef="IMG0422_401433968.PNG"/><o:File HRef="IMG0424_401433968.PNG"/><o:File HRef="IMG0425_401433968.PNG"/><o:File HRef="IMG0426_401433968.PNG"/><o:File HRef="IMG0427_401433984.PNG"/><o:File HRef="IMG0428_401433984.PNG"/><o:File HRef="IMG0429_401433984.PNG"/><o:File HRef="IMG0430_401433984.PNG"/><o:File HRef="IMG0431_401433984.PNG"/><o:File HRef="IMG0433_401433984.PNG"/><o:File HRef="IMG0435_401433984.PNG"/><o:File HRef="IMG0436_401433984.PNG"/><o:File HRef="IMG0437_401433984.PNG"/><o:File HRef="IMG0438_401434000.PNG"/><o:File HRef="IMG0439_401434000.PNG"/><o:File HRef="IMG0440_401434000.PNG"/><o:File HRef="IMG0441_401434000.PNG"/><o:File HRef="IMG0442_401434000.PNG"/><o:File HRef="IMG0443_401434000.PNG"/><o:File HRef="IMG0444_401434000.PNG"/><o:File HRef="IMG0445_401434000.PNG"/><o:File HRef="IMG0446_401434000.PNG"/><o:File HRef="IMG0447_401434015.PNG"/><o:File HRef="IMG0448_401434015.PNG"/><o:File HRef="IMG0449_401434015.PNG"/><o:File HRef="IMG0450_401434015.PNG"/><o:File HRef="IMG0451_401434015.PNG"/><o:File HRef="IMG0452_401434015.PNG"/><o:File HRef="IMG0453_401434015.PNG"/><o:File HRef="IMG0454_401434015.PNG"/><o:File HRef="IMG0455_401434031.PNG"/><o:File HRef="IMG0456_401434031.PNG"/><o:File HRef="IMG0457_401434031.PNG"/><o:File HRef="IMG0458_401434031.PNG"/><o:File HRef="IMG0459_401434031.PNG"/><o:File HRef="IMG0460_401434031.PNG"/><o:File HRef="IMG0461_401434031.PNG"/><o:File HRef="IMG0462_401434046.PNG"/><o:File HRef="IMG0463_401434046.PNG"/><o:File HRef="IMG0464_401434046.PNG"/><o:File HRef="IMG0465_401434046.PNG"/><o:File HRef="IMG0466_401434046.PNG"/><o:File HRef="IMG0467_401434046.PNG"/><o:File HRef="IMG0468_401434046.PNG"/><o:File HRef="IMG0469_401434046.PNG"/><o:File HRef="IMG0470_401434062.PNG"/><o:File HRef="IMG0472_401434062.PNG"/><o:File HRef="IMG0474_401434062.PNG"/><o:File HRef="IMG0476_401434062.PNG"/><o:File HRef="IMG0478_401434062.PNG"/><o:File HRef="IMG0480_401434062.PNG"/><o:File HRef="IMG0482_401434062.PNG"/><o:File HRef="IMG0484_401434062.PNG"/><o:File HRef="IMG0486_401434078.PNG"/><o:File HRef="IMG0488_401434078.PNG"/><o:File HRef="IMG0490_401434078.PNG"/><o:File HRef="IMG0492_401434078.PNG"/><o:File HRef="IMG0494_401434078.PNG"/><o:File HRef="IMG0496_401434078.PNG"/><o:File HRef="IMG0498_401434078.PNG"/><o:File HRef="IMG0500_401434078.PNG"/><o:File HRef="IMG0502_401434093.PNG"/><o:File HRef="IMG0504_401434093.PNG"/><o:File HRef="IMG0506_401434093.PNG"/><o:File HRef="IMG0507_401434093.PNG"/><o:File HRef="IMG0508_401434093.PNG"/><o:File HRef="IMG0509_401434093.PNG"/><o:File HRef="IMG0510_401434093.PNG"/><o:File HRef="IMG0511_401434093.PNG"/><o:File HRef="IMG0512_401434109.PNG"/><o:File HRef="IMG0513_401434109.PNG"/><o:File HRef="IMG0514_401434109.PNG"/><o:File HRef="IMG0515_401434109.PNG"/><o:File HRef="IMG0516_401434109.PNG"/><o:File HRef="IMG0517_401434109.PNG"/><o:File HRef="IMG0518_401434109.PNG"/><o:File HRef="IMG0519_401434109.PNG"/><o:File HRef="IMG0520_401434109.PNG"/><o:File HRef="IMG0521_401434125.PNG"/><o:File HRef="IMG0522_401434125.PNG"/><o:File HRef="IMG0523_401434125.PNG"/><o:File HRef="IMG0524_401434125.PNG"/><o:File HRef="IMG0525_401434125.PNG"/><o:File HRef="IMG0526_401434125.PNG"/><o:File HRef="IMG0527_401434125.PNG"/><o:File HRef="IMG0528_401434125.PNG"/><o:File HRef="IMG0529_401434125.PNG"/><o:File HRef="IMG0530_401434140.PNG"/><o:File HRef="IMG0531_401434140.PNG"/><o:File HRef="IMG0532_401434140.PNG"/><o:File HRef="IMG0533_401434140.PNG"/><o:File HRef="IMG0534_401434140.PNG"/><o:File HRef="IMG0535_401434140.PNG"/><o:File HRef="IMG0536_401434140.PNG"/><o:File HRef="IMG0537_401434156.PNG"/><o:File HRef="IMG0538_401434156.PNG"/><o:File HRef="IMG0539_401434156.PNG"/><o:File HRef="IMG0540_401434156.PNG"/><o:File HRef="IMG0541_401434156.PNG"/><o:File HRef="IMG0542_401434156.PNG"/><o:File HRef="IMG0543_401434156.PNG"/><o:File HRef="IMG0544_401434156.PNG"/><o:File HRef="IMG0545_401434156.PNG"/><o:File HRef="IMG0546_401434171.PNG"/><o:File HRef="IMG0547_401434171.PNG"/><o:File HRef="IMG0548_401434171.PNG"/><o:File HRef="IMG0549_401434171.PNG"/><o:File HRef="IMG0550_401434171.PNG"/><o:File HRef="IMG0551_401434171.PNG"/><o:File HRef="IMG0553_401434171.PNG"/><o:File HRef="IMG0554_401434171.PNG"/><o:File HRef="IMG0555_401434187.PNG"/><o:File HRef="IMG0556_401434187.PNG"/><o:File HRef="IMG0557_401434187.PNG"/><o:File HRef="IMG0558_401434187.PNG"/><o:File HRef="IMG0559_401434187.PNG"/><o:File HRef="IMG0560_401434187.PNG"/><o:File HRef="IMG0561_401434187.PNG"/><o:File HRef="IMG0562_401434187.PNG"/><o:File HRef="IMG0563_401434187.PNG"/><o:File HRef="IMG0564_401434203.PNG"/><o:File HRef="IMG0565_401434203.PNG"/><o:File HRef="IMG0566_401434203.PNG"/><o:File HRef="IMG0567_401434203.PNG"/><o:File HRef="IMG0568_401434203.PNG"/><o:File HRef="IMG0569_401434203.PNG"/><o:File HRef="IMG0570_401434203.PNG"/><o:File HRef="IMG0571_401434203.PNG"/><o:File HRef="IMG0573_401434218.PNG"/><o:File HRef="IMG0575_401434218.PNG"/><o:File HRef="IMG0577_401434218.PNG"/><o:File HRef="IMG0579_401434218.PNG"/><o:File HRef="IMG0581_401434218.PNG"/><o:File HRef="IMG0583_401434218.PNG"/><o:File HRef="IMG0585_401434218.PNG"/><o:File HRef="IMG0586_401434218.PNG"/><o:File HRef="IMG0587_401434234.PNG"/><o:File HRef="IMG0588_401434234.PNG"/><o:File HRef="IMG0589_401434234.PNG"/><o:File HRef="IMG0590_401434234.PNG"/><o:File HRef="IMG0591_401434234.PNG"/><o:File HRef="IMG0592_401434234.PNG"/><o:File HRef="IMG0593_401434234.PNG"/><o:File HRef="IMG0595_401434234.PNG"/><o:File HRef="IMG0597_401434234.PNG"/></xml>
